# Supplementary material for: A new species of the genus Microtendipes Kieffer, 1915 (Diptera, Chironomidae) from Oriental China
Source: Zookeys. 2012 Jul 30;(212):80–9. doi: 10.3897/zookeys.212.3329 (PMC3428705; doi:10.3897/zookeys.212.3329)
Supplement: XML Treatment for Microtendipes [file zookeys.212.3329-treatment1.xml]

<!DOCTYPE tp:taxon-treatment
  PUBLIC "-//TaxonX//DTD Taxonomic Treatment Publishing DTD v0 20100105//EN" "tax-treatment-NSO.dtd">
<tp:taxon-treatment xmlns:tp="http://www.plazi.org/taxpub"><tp:treatment-meta><mixed-citation publication-type="journal"><person-group><name><surname>Qi</surname><given-names>Xin</given-names></name><name><surname>Lin</surname><given-names>Xiaolong</given-names></name><name><surname>Wang</surname><given-names>Xinhua</given-names></name></person-group><article-title>A new species of the genus 
                    <italic>Microtendipes</italic> Kieffer, 1915 (Diptera, Chironomidae) from Oriental China
                </article-title><source>Zookeys</source><day>30</day><month>7</month><year>2012</year><volume>2012</volume><issue>212</issue><fpage>80</fpage><lpage>89</lpage><pub-id pub-id-type="doi">10.3897/zookeys.212.3329</pub-id></mixed-citation></tp:treatment-meta><tp:nomenclature><label>Genus</label><tp:taxon-name>
                        <tp:taxon-name-part taxon-name-part-type="genus">Microtendipes</tp:taxon-name-part>
                    <object-id xmlns:xlink="http://www.w3.org/1999/xlink" xlink:type="simple">http://species-id.net/wiki/Microtendipes</object-id>
								</tp:taxon-name><tp:taxon-authority>Kieffer, 1915</tp:taxon-authority><tp:nomenclature-citation-list><tp:nomenclature-citation><tp:taxon-name>Microtendipes</tp:taxon-name><comment> Kieffer, 1915: 70; <xref ref-type="bibr" rid="B12">Pinder 1978</xref>: 128; <xref ref-type="bibr" rid="B13">Qi and Wang 2006</xref>: 37.</comment></tp:nomenclature-citation></tp:nomenclature-citation-list></tp:nomenclature><tp:treatment-sec sec-type="Type species"><title>Type species.</title><p><italic><tp:taxon-name>Tendipes abbreviatus</tp:taxon-name></italic> Kieffer, 1913 [= <italic><tp:taxon-name>Chironomus chloris</tp:taxon-name></italic> (Meigen, 1818)]
                    </p></tp:treatment-sec><tp:treatment-sec sec-type="Diagnosis"><title>Diagnosis.</title><p>Most males of <italic><tp:taxon-name>Microtendipes</tp:taxon-name></italic> can be distinguished from all other <tp:taxon-name>Chironomini</tp:taxon-name> by one or two rows of stout, proximally directed setae on the fore femur. Additionally, the hypopygium of some species generally has a tubercle or wart-shaped median volsella often bearing a tuft of long setae. Species without the above characters require association with immature stages for correct placement in the genus; moreover, <italic><tp:taxon-name>Microtendipes</tp:taxon-name></italic> can be divisible into two species-groups (<italic>pedellus</italic> group and <italic>rydalensis</italic> group) with recourse to immature stages. The characters of larva are as follows: the body is large, red to orange coloured, up to 15 mm long; the antenna has 6 segments; the lauterborn organs alternate on apices of segments 2 and 3; the mandible has 3 inner teeth; the median trifid is either pale or as dark as remaining teeth with very small median tooth (maybe absent); the lateral and ventral tubules are absent.
                    </p></tp:treatment-sec><tp:treatment-sec sec-type="Distribution"><title>Distribution.</title><p>Palaearctic, Oriental, Nearctic, Neotropical and Australian regions.</p></tp:treatment-sec><tp:treatment-sec sec-type="A catalogue of Microtendipes in Oriental Region"><title>A catalogue of <italic><tp:taxon-name>Microtendipes</tp:taxon-name></italic> in Oriental Region
                    </title><p><bold><italic><tp:taxon-name>Microtendipes angustus</tp:taxon-name></italic> Qi &amp; Wang, 2006</bold>
                    </p><p><italic><tp:taxon-name>Microtendipes angustus</tp:taxon-name></italic> Qi &amp; Wang, 2006: 38.
                    </p><p>Oriental China (Fujian, Guizhou Province).</p><p><bold><italic><tp:taxon-name>Microtendipes britteni</tp:taxon-name></italic> (Edwards, 1929)</bold>
                    </p><p><italic><tp:taxon-name>Chironomus (Microtendipes) britteni</tp:taxon-name></italic> Edwards, 1929b: 399.
                    </p><p><italic><tp:taxon-name>Microtendipes britteni</tp:taxon-name></italic> (Edwards): <xref ref-type="bibr" rid="B12">Pinder 1978</xref>: 128; <xref ref-type="bibr" rid="B20">Wang 2000</xref>: 645; <xref ref-type="bibr" rid="B13">Qi and Wang 2006</xref>: 40; <xref ref-type="bibr" rid="B14">Qi and Wang 2010</xref>: 497.
                    </p><p>Oriental China (Guangdong, Guizhou, Zhejiang Province)</p><p><!--PageBreak--><bold><italic><tp:taxon-name>Microtendipes chloris</tp:taxon-name></italic> (Meigen, 1818)</bold>
                    </p><p><italic><tp:taxon-name>Chironomus chloris</tp:taxon-name></italic> Meigen, 1818: 28
                    </p><p><italic><tp:taxon-name>Microtendipes chlor</tp:taxon-name></italic><italic>is</italic> (Meigen): <xref ref-type="bibr" rid="B12">Pinder 1978</xref>: 128; <xref ref-type="bibr" rid="B14">Qi and Wang 2010</xref>: 497.
                    </p><p>Oriental China (Zhejiang Province)</p><p><bold><italic><tp:taxon-name>Microtendipes dimidiatus</tp:taxon-name></italic> (Kieffer, 1921)</bold>
                    </p><p><italic><tp:taxon-name>Chironomus (Microtendipes) dimidiatus</tp:taxon-name></italic> Kieffer, 1921: 581
                    </p><p>Oriental China (Taiwan Province)</p><p><bold><italic><tp:taxon-name>Microtendipes iriocedeus</tp:taxon-name></italic> Sasa &amp; Suzuki, 200<italic>0</italic></bold>
                    </p><p><italic><tp:taxon-name>Microtendipes iriocedeus</tp:taxon-name></italic> Sasa &amp; Suzuki, 2000: 3, 12.
                    </p><p>Southwestern Japan (Iriomote Island)</p><p><bold><italic><tp:taxon-name>Microtendipes pedellus</tp:taxon-name></italic> (De Geer, 1776)</bold>
                    </p><p><italic><tp:taxon-name>Tipula pedellus</tp:taxon-name></italic> De Geer, 1776: 378
                    </p><p><italic><tp:taxon-name>Chironomus aberrans</tp:taxon-name></italic> Johannsen, 1905: 221
                    </p><p><italic><tp:taxon-name>Microtendipes pedellus</tp:taxon-name></italic> (De Geer): <xref ref-type="bibr" rid="B6">Edwards 1929b</xref>: 397 ; <xref ref-type="bibr" rid="B20">Wang 2000</xref>: 645; <xref ref-type="bibr" rid="B13">Qi and Wang 2006</xref>: 41.
                    </p><p>Oriental China (Guizhou, Zhejiang Province); South India</p><p><bold><italic><tp:taxon-name>Microtendipes quasicauducas</tp:taxon-name></italic> Qi &amp; Wang, 2006</bold>
                    </p><p><italic><tp:taxon-name>Microtendipes quasicauducas</tp:taxon-name></italic> Qi &amp; Wang, 2006: 41.
                    </p><p>Oriental China (Fujian Province)</p><p><bold><italic><tp:taxon-name>Microtendipes schuecki</tp:taxon-name></italic> Reiss, 1997</bold>
                    </p><p><italic><tp:taxon-name>Microtendipes schuecki</tp:taxon-name></italic> Reiss, 1997: 271.
                    </p><p>Thailand (DoI Inthanon)</p><p><bold><italic><tp:taxon-name>Microtendipes tobaquintus</tp:taxon-name></italic> Kikuchi &amp; Sasa, 199<italic>0</italic></bold>
                    </p><p><italic><tp:taxon-name>Microtendipes tobaquintus</tp:taxon-name></italic> Kikuchi &amp; Sasa, 1990: 301.
                    </p><p>Indonesia (Toba Lake)</p><p><bold><italic><tp:taxon-name>Microtendipes truncatus</tp:taxon-name></italic> Kawai &amp; Sasa, 1985</bold>
                    </p><p><italic><tp:taxon-name>Microtendipes truncatus</tp:taxon-name></italic> Kawai &amp; Sasa, 1985: 18; <xref ref-type="bibr" rid="B13">Qi and Wang 2006</xref>: 43.
                    </p><p>Oriental China (Zhejiang, Fujian, Guizhou, Yunnan Province)</p><p><italic><bold>Microtendipes tuberosus</bold></italic> <bold>Qi &amp; Wang, 2006</bold>
                    </p><p><italic><tp:taxon-name>Microtendipes tuberosus</tp:taxon-name></italic> Qi &amp; Wang, 2006: 43.
                    </p><p>Oriental China (Guangdong, Guizhou, Hainan Province)</p><p><bold><italic><tp:taxon-name>Microtendipes yaanensis</tp:taxon-name></italic> Qi &amp; Wang, 2006</bold>
                    </p><p><italic><tp:taxon-name>Microtendipes yaanensis</tp:taxon-name></italic> Qi &amp; Wang, 2006: 45; <xref ref-type="bibr" rid="B14">Qi and Wang 2010</xref>: 497.
                    </p><p>Oriental China (Zhejiang, Sichuan Province)</p></tp:treatment-sec><tp:treatment-sec sec-type="Key to males of the genus Microtendipes in Oriental region#"><title>Key to males of the genus <italic><tp:taxon-name>Microtendipes</tp:taxon-name></italic> in Oriental regio<sup>n#</sup>
                    </title><table-wrap content-type="key" position="anchor" orientation="portrait"><table><tbody><tr><td rowspan="1" colspan="1">1</td><td rowspan="1" colspan="1">Hypopygium with median volsella</td><td rowspan="1" colspan="1">2</td></tr><tr><td rowspan="1" colspan="1">–</td><td rowspan="1" colspan="1">Hypopygium without median volsella</td><td rowspan="1" colspan="1">7</td></tr><tr><td rowspan="1" colspan="1">2</td><td rowspan="1" colspan="1">Superior volsella with lateral lobe</td><td rowspan="1" colspan="1">3</td></tr><tr><td rowspan="1" colspan="1">–</td><td rowspan="1" colspan="1">Superior volsella without lateral lobe</td><td rowspan="1" colspan="1">5</td></tr><tr><td rowspan="1" colspan="1">3</td><td rowspan="1" colspan="1">Wing with dark markings</td><td rowspan="1" colspan="1"><italic><tp:taxon-name>Microtendipes schuecki</tp:taxon-name></italic>
                                    </td></tr><tr><td rowspan="1" colspan="1">–</td><td rowspan="1" colspan="1">Wing transparent, without markings</td><td rowspan="1" colspan="1">4<!--PageBreak--></td></tr><tr><td rowspan="1" colspan="1">4</td><td rowspan="1" colspan="1">Front femur with small tubercle</td><td rowspan="1" colspan="1"><italic><tp:taxon-name>Microtendipes tuberosus</tp:taxon-name></italic>
                                    </td></tr><tr><td rowspan="1" colspan="1">–</td><td rowspan="1" colspan="1">Front femur without small tubercle</td><td rowspan="1" colspan="1"><italic><tp:taxon-name>Microtendipes yaanensis</tp:taxon-name></italic>
                                    </td></tr><tr><td rowspan="1" colspan="1">5</td><td rowspan="1" colspan="1">Anal point subtriangular</td><td rowspan="1" colspan="1"><italic><tp:taxon-name>Microtendipes pedellus</tp:taxon-name></italic>
                                    </td></tr><tr><td rowspan="1" colspan="1">–</td><td rowspan="1" colspan="1">Anal point parallel sided</td><td rowspan="1" colspan="1">6</td></tr><tr><td rowspan="1" colspan="1">6</td><td rowspan="1" colspan="1">Superior volsella hook-like</td><td rowspan="1" colspan="1"><italic><tp:taxon-name>Microtendipes chloris</tp:taxon-name></italic>
                                    </td></tr><tr><td rowspan="1" colspan="1">–</td><td rowspan="1" colspan="1">Superior volsella broad, rounded apically</td><td rowspan="1" colspan="1"><italic><tp:taxon-name>Microtendipes truncatus</tp:taxon-name></italic>
                                    </td></tr><tr><td rowspan="1" colspan="1">7</td><td rowspan="1" colspan="1">Inferior volsella abruptly narrowed in apical half</td><td rowspan="1" colspan="1">8</td></tr><tr><td rowspan="1" colspan="1">–</td><td rowspan="1" colspan="1">Inferior volsella digitiform</td><td rowspan="1" colspan="1">9</td></tr><tr><td rowspan="1" colspan="1">8</td><td rowspan="1" colspan="1">Anal point apically slightly swollen and rounded; superior volsella with 4 dorsal setae, 2 basal setae</td><td rowspan="1" colspan="1"><italic><tp:taxon-name>Microtendipes angustus</tp:taxon-name></italic>
                                    </td></tr><tr><td rowspan="1" colspan="1">–</td><td rowspan="1" colspan="1">Anal point parallel-sided, slender, apex rounded; superior volsella with 7−10 dorsal setae, 4 long basal setae</td><td rowspan="1" colspan="1"><italic><tp:taxon-name>Microtendipes zhejiangensis</tp:taxon-name></italic> sp.n.
                                    </td></tr><tr><td rowspan="1" colspan="1">9</td><td rowspan="1" colspan="1">Wing with dark markings</td><td rowspan="1" colspan="1"><italic><tp:taxon-name>Microtendipes quasicauducas</tp:taxon-name></italic>
                                    </td></tr><tr><td rowspan="1" colspan="1">–</td><td rowspan="1" colspan="1">Wing transparent, without markings</td><td rowspan="1" colspan="1">10</td></tr><tr><td rowspan="1" colspan="1">10</td><td rowspan="1" colspan="1">Abdominal tergite VIII narrowed at base, as inverted V-shaped</td><td rowspan="1" colspan="1"><italic><tp:taxon-name>Microtendipes iriocedeus</tp:taxon-name></italic>
                                    </td></tr><tr><td rowspan="1" colspan="1">–</td><td rowspan="1" colspan="1">Abdominal tergite VIII not narrowed at base</td><td rowspan="1" colspan="1">11</td></tr><tr><td rowspan="1" colspan="1">11</td><td rowspan="1" colspan="1">Anal point parallel-sided, slender, apex rounded</td><td rowspan="1" colspan="1"><italic><tp:taxon-name>Microtendipes tobaquintus</tp:taxon-name></italic>
                                    </td></tr><tr><td rowspan="1" colspan="1">–</td><td rowspan="1" colspan="1">Anal point subtriangular, with pointed apex</td><td rowspan="1" colspan="1"><italic><tp:taxon-name>Microtendipes britteni</tp:taxon-name></italic>
                                    </td></tr></tbody></table></table-wrap><p># The record of <italic><tp:taxon-name>Microtendipes dimidiatus</tp:taxon-name></italic> was only based on female, so the key does not include it.
                    </p></tp:treatment-sec><ref-list><ref id="B12"><mixed-citation xmlns:xlink="http://www.w3.org/1999/xlink" xlink:type="simple"><person-group><name name-style="western"><surname>Pinder</surname><given-names>LCV</given-names></name></person-group> (<year>1978</year>)<article-title> A key to adult males of British Chironomidae. Part 1. The key; Part 2. Illustration of the hypopygia.</article-title><source>Scientific Publication Freshwater Association</source><volume>37</volume>: <fpage>1</fpage>-<lpage>169</lpage>.</mixed-citation></ref><ref id="B13"><mixed-citation xmlns:xlink="http://www.w3.org/1999/xlink" xlink:type="simple"><person-group><name name-style="western"><surname>Qi</surname><given-names>X</given-names></name><name name-style="western"><surname>Wang</surname><given-names>XH</given-names></name></person-group> (<year>2006</year>)<article-title> A Review of <italic>Microtendipes</italic> Kieffer from China (Diptera: Chironomidae).</article-title><source>Zootaxa </source><volume>1108</volume>: <fpage>37</fpage>-<lpage>51</lpage>.</mixed-citation></ref><ref id="B20"><mixed-citation xmlns:xlink="http://www.w3.org/1999/xlink" xlink:type="simple"><person-group><name name-style="western"><surname>Wang</surname><given-names>XH</given-names></name></person-group> (<year>2000</year>)<article-title> A revised checklist of Chironomidae from China (Diptera).</article-title> In: <person-group><name name-style="western"><surname>Hoffrichter</surname><given-names>O</given-names></name></person-group> (<role>Ed</role>). <issue-title>Late 20th Century Research on Chironomidae.</issue-title><source>An Anthology from the 13th International Symposium on Chironomidae. Shaker Verlag, Achen</source>: <fpage>629</fpage>-<lpage>652</lpage>.</mixed-citation></ref><ref id="B14"><mixed-citation xmlns:xlink="http://www.w3.org/1999/xlink" xlink:type="simple"><person-group><name name-style="western"><surname>Qi</surname><given-names>X</given-names></name><name name-style="western"><surname>Wang</surname><given-names>XH</given-names></name></person-group> (<year>2010</year>)<article-title> List of Chironomidae from Wuyanling Nature Reserve, Zhejiang Province.</article-title><source>Sichuan Journal of Zoology </source><volume>29</volume>: <fpage>496</fpage>-<lpage>498</lpage>.</mixed-citation></ref><ref id="B6"><mixed-citation xmlns:xlink="http://www.w3.org/1999/xlink" xlink:type="simple"><person-group><name name-style="western"><surname>Edwards</surname><given-names>FW</given-names></name></person-group> (<year>1929b</year>) <article-title>British non-biting midges (Diptera, Chironomidae)</article-title>. <source>Transactions of the Royal Entomological Society of London</source><volume>77</volume>: <fpage>279</fpage>–<lpage>429</lpage>. doi: <ext-link ext-link-type="uri" xlink:href="http://dx.doi.org/10.1111/j.1365-2311.1929.tb00692.x" xlink:type="simple">10.1111/j.1365-2311.1929.tb00692.x</ext-link></mixed-citation></ref></ref-list></tp:taxon-treatment>
