# Supplementary material for: A new species of the genus Microtendipes Kieffer, 1915 (Diptera, Chironomidae) from Oriental China
Source: Zookeys. 2012 Jul 30;(212):80–9. doi: 10.3897/zookeys.212.3329 (PMC3428705; doi:10.3897/zookeys.212.3329)
Supplement: XML Treatment for Microtendipes zhejiangensis [file zookeys.212.3329-treatment2.xml]

<!DOCTYPE tp:taxon-treatment
  PUBLIC "-//TaxonX//DTD Taxonomic Treatment Publishing DTD v0 20100105//EN" "tax-treatment-NSO.dtd">
<tp:taxon-treatment xmlns:tp="http://www.plazi.org/taxpub"><tp:treatment-meta><mixed-citation publication-type="journal"><person-group><name><surname>Qi</surname><given-names>Xin</given-names></name><name><surname>Lin</surname><given-names>Xiaolong</given-names></name><name><surname>Wang</surname><given-names>Xinhua</given-names></name></person-group><article-title>A new species of the genus 
                    <italic>Microtendipes</italic> Kieffer, 1915 (Diptera, Chironomidae) from Oriental China
                </article-title><source>Zookeys</source><day>30</day><month>7</month><year>2012</year><volume>2012</volume><issue>212</issue><fpage>80</fpage><lpage>89</lpage><pub-id pub-id-type="doi">10.3897/zookeys.212.3329</pub-id></mixed-citation></tp:treatment-meta><tp:nomenclature><tp:taxon-name>
                        <tp:taxon-name-part taxon-name-part-type="genus">Microtendipes</tp:taxon-name-part>
                        <tp:taxon-name-part taxon-name-part-type="species">zhejiangensis</tp:taxon-name-part>
                    <object-id xmlns:xlink="http://www.w3.org/1999/xlink" xlink:type="simple">urn:lsid:zoobank.org:act:96DD36A0-80C8-4175-9F46-33AC31F7E6B4</object-id>
								<object-id xmlns:xlink="http://www.w3.org/1999/xlink" xlink:type="simple">http://species-id.net/wiki/Microtendipes_zhejiangensis</object-id>
								</tp:taxon-name><tp:taxon-authority>sp.n.</tp:taxon-authority><xref ref-type="fig" rid="F2">Figs 2−5</xref></tp:nomenclature><tp:treatment-sec sec-type="Diagnosis"><title>Diagnosis.</title><p>The male imago can be distinguished from known species of the genus by the following combination of characters: superior volsella hook-like, apex obtuse, with 7−8 dorsal setae and 4 long basal setae; median volsella absent; absence of pigment marks in wing; acrostichals 2−3.</p></tp:treatment-sec><tp:treatment-sec sec-type="Description"><title>Description.</title><p>Male imago (n = 3). Total length 5.75−6.05 mm. Wing length 3.38−3.48 mm. Total length/wing length 1.65−1.79. Wing length/length of profemur 2.25−3.71.</p><p>Coloration. Head yellow. Thorax greenish yellow with scutum and postnotum brown. Abdomen greenish yellow, Abdominal tergites I−VI pale green, tergites VII−IX and hypopygium brown. Legs: apical 1/3 of fore femur, basal 1/2 of fore tibia and apical 1/10 of tibiae brown; remaining parts greenish yellow.</p><p>Head.AR 1.82−2.48. Temporal setae 16−19 including 6−8 inner verticals, 6−10 outer verticals, and 2−3 postorbitals. Clypeus with 37−38 setae. Tentorium 205−240 mm long, 55−70 mm wide. Palpomere lengths (in mm): 60−65, 63−73, 310−330, 330−350, 460−480. L: 5<sup>th</sup>/3<sup>rd</sup> 1.39−1.54.
                    </p><p>Wing(<xref ref-type="fig" rid="F2">Fig. 2</xref>). VR 1.07−1.13. B with 4 setae; R with 27−28, R<sub>1</sub> with 24−32, R<sub>4+5</sub> with 31−49 setae. Squama with 18−20 setae.
                    </p><p><!--PageBreak-->Thorax. Dorsocentrals 17, acrostichals 2−3, prealars 4. Scutellum with 10−25 setae.</p><p>Legs(<xref ref-type="fig" rid="F2">Fig. 3</xref>). Distal half of front femur with 23−25 proximally directed setae in 2 rows, 180−200 mm long. Spur on median tibiae 25−33 mm long including 28−30 mm long comb, unspurred comb 25−33 mm long; spur on posterior tibia 33−40 mm long including 25−33 mm long comb, unspurred comb 28−30 mm long. Width at apex of front tibia 80−87 mm, of middle tibia 83−85 mm, of hind tibia 90−95 mm. Lengths (in mm) and proportions of legs in <xref ref-type="table" rid="T1">Table 1</xref>.<!--PageBreak-->
                    </p><p>Hypopygium(<xref ref-type="fig" rid="F2">Figs 4</xref>−5). Anal point 78−90 mm long, parallel-sided, slender, apex rounded. Tergite IX with 6−9 long setae medially and 22−36 setae along posterior margin. Phallapodeme 90−113 mm long; transverse sternapodeme 50−70 mm long. Gonocoxite 223−238 mm long. Superior volsella 105−125 mm long, hook-like, apex obtuse, with 7−10 dorsal setae and 4 long basal setae. Inferior volsella digitiform, 110−140 mm long, narrowed in apical 1/2, with 29−32 setae. Gonostylus 143−148 mm long, with 9−10 setae along inner margin in distal 1/2. HR 1.51−1.64, HV 4.08−4.32.
                    </p><p>Female, pupa and larva are unknown.</p></tp:treatment-sec><tp:treatment-sec sec-type="Type materials"><title>Type materials.</title><p>Holotype: 1♂, China, Zhejiang: Kaihua County, Gutian Mountain, <named-content xmlns:xlink="http://www.w3.org/1999/xlink" content-type="dwc:verbatimCoordinates" xlink:type="simple">29°14.27’N, 118°07.13’E</named-content>, 7.iv.2011, Lin XL, sweeping method. Paratype: 2♂♂, same as holotype.
                    </p></tp:treatment-sec><tp:treatment-sec sec-type="Etymology"><title>Etymology.</title><p>The species is named after the type locality, using the Latin suffix <italic>–ensis</italic>, denoting place of origin.
                    </p></tp:treatment-sec><tp:treatment-sec sec-type="Remarks"><title>Remarks.</title><p>The new species is similar to <italic><tp:taxon-name>Microtendipes pedellus</tp:taxon-name></italic> (De Geer), but can be separated from <italic><tp:taxon-name>Microtendipes pedellus</tp:taxon-name></italic> (De Geer) on the basis of the following: (1) presence of median volsella in <italic><tp:taxon-name>Microtendipes pedellus</tp:taxon-name></italic> (De Geer), with 3 long setae in the median volsella; whereas absence of median volsellain <italic><tp:taxon-name>Microtendipes zhejiangensis</tp:taxon-name></italic> sp.n.; (2) the inferior volsella of <italic><tp:taxon-name>Microtendipes pedellus</tp:taxon-name></italic> (De Geer) digitiform, with 20 setae, whereas the inferior volsella of <italic><tp:taxon-name>Microtendipes zhejiangensis</tp:taxon-name></italic> sp.n. narrowed in apical 1/2, with 29−32 setae; (3) HV of <italic><tp:taxon-name>Microtendipes pedellus</tp:taxon-name></italic> (De Geer) 2.98−3.36, whereas HV of <italic><tp:taxon-name>Microtendipes zhejiangensis</tp:taxon-name></italic> sp.n. 4.08−4.32.
                    </p><p>The new species is also similar to <italic><tp:taxon-name>Microtendipes nitidus</tp:taxon-name></italic> (Meigen, 1818). The superior volsella of <italic><tp:taxon-name>Microtendipes nitidus</tp:taxon-name></italic> (Meigen) has a basal expansion bearing more than 5 long setae mesally, but the superior volsella of <italic><tp:taxon-name>Microtendipes zhejiangensis</tp:taxon-name></italic> sp.n. is not expanded basally, with 4 long basal setae separated from each other.
                    </p><p>This new species can be separated from <italic><tp:taxon-name>Microtendipes quasicaducas</tp:taxon-name></italic> Qi &amp; Wang on the basis of the following characters: (1) the anal point of <italic><tp:taxon-name>Microtendipes quasicaducas</tp:taxon-name></italic> Qi &amp; Wang slender, tapering from base, and apically pointed; whereas the anal point of <italic><tp:taxon-name>Microtendipes zhejiangensis</tp:taxon-name></italic> sp.n. parallel−sided, slender, apex rounded; (2) the wing with pigment marks in <italic><tp:taxon-name>Microtendipes quasicaducas</tp:taxon-name></italic> Qi &amp; Wang, but the wing without marks in <italic><tp:taxon-name>Microtendipes zhejiangensis</tp:taxon-name></italic> sp.n.; (3) the <!--PageBreak-->acrostichals 2−3 in <italic><tp:taxon-name>Microtendipes zhejiangensis</tp:taxon-name></italic> sp.n., whereas the acrostichals of <italic><tp:taxon-name>Microtendipes quasicaducas</tp:taxon-name></italic> Qi &amp; Wang lacking.
                    </p><p>This new species can also be separated from <italic><tp:taxon-name>Microtendipes zhamensis</tp:taxon-name></italic> Qi &amp; Wang, 2006 on the basis of the following characters: (1) the anal point of <italic><tp:taxon-name>Microtendipes zhamensis</tp:taxon-name></italic> Qi &amp; Wang slender, pointed; whereas the anal point of <italic><tp:taxon-name>Microtendipes zhejiangensis</tp:taxon-name></italic> sp.n. parallel-sided, slender, apex rounded; (2) presence of median volsella in <italic><tp:taxon-name>Microtendipes zhamensis</tp:taxon-name></italic> Qi &amp; Wang, with 2 setae in median volsella; absence of median volsellain <italic><tp:taxon-name>Microtendipes zhejiangensis</tp:taxon-name></italic> sp.n.; (3) the inferior volsella of <italic><tp:taxon-name>Microtendipes zhamensis</tp:taxon-name></italic> Qi &amp; Wang digitiform, with 24 setae; whereas the inferior volsella of <italic><tp:taxon-name>Microtendipes zhejiangensis</tp:taxon-name></italic> sp.n. narrowed in apical 1/2, with 29−32 setae; (4) the acrostichals 2−3 in <italic><tp:taxon-name>Microtendipes zhejiangensis</tp:taxon-name></italic> sp.n., whereas the acrostichals of <italic><tp:taxon-name>Microtendipes zhamensis</tp:taxon-name></italic> Qi &amp; Wang lacking.
                    </p></tp:treatment-sec><tp:treatment-sec sec-type="Distribution"><title>Distribution.</title><p>The species is known from Zhejiang Province of China.</p><table-wrap position="float" orientation="portrait" id="T1"><label>Table1.</label><caption><p>Lengths (in µm) and proportions of legs of <italic><tp:taxon-name>Microtendipes zhejiangensis</tp:taxon-name></italic> sp.n. (n = 3).</p></caption><table><tbody><tr><th rowspan="1" colspan="1"/><th rowspan="1" colspan="1"><sub>P</sub>1
                                    </th><th rowspan="1" colspan="1"><sub>P</sub>2
                                    </th><th rowspan="1" colspan="1"><sub>P</sub>3
                                    </th></tr><tr><td rowspan="1" colspan="1">fe</td><td rowspan="1" colspan="1">1375−1500</td><td rowspan="1" colspan="1">1625−1700</td><td rowspan="1" colspan="1">1875−1875</td></tr><tr><td rowspan="1" colspan="1">ti</td><td rowspan="1" colspan="1">1550−1700</td><td rowspan="1" colspan="1">1525−1575</td><td rowspan="1" colspan="1">1700−1800</td></tr><tr><td rowspan="1" colspan="1">ta<sub>1</sub>
                                    </td><td rowspan="1" colspan="1">1900−2075</td><td rowspan="1" colspan="1">1025−1100</td><td rowspan="1" colspan="1">1250−1300</td></tr><tr><td rowspan="1" colspan="1">ta<sub>2</sub>
                                    </td><td rowspan="1" colspan="1">875−975</td><td rowspan="1" colspan="1">525−550</td><td rowspan="1" colspan="1">750−825</td></tr><tr><td rowspan="1" colspan="1">ta<sub>3</sub>
                                    </td><td rowspan="1" colspan="1">875−950</td><td rowspan="1" colspan="1">420−450</td><td rowspan="1" colspan="1">575−600</td></tr><tr><td rowspan="1" colspan="1">ta<sub>4</sub>
                                    </td><td rowspan="1" colspan="1">775−825</td><td rowspan="1" colspan="1">275−290</td><td rowspan="1" colspan="1">350−360</td></tr><tr><td rowspan="1" colspan="1">ta<sub>5</sub>
                                    </td><td rowspan="1" colspan="1">325−350</td><td rowspan="1" colspan="1">150−150</td><td rowspan="1" colspan="1">150−160</td></tr><tr><td rowspan="1" colspan="1">LR</td><td rowspan="1" colspan="1">1.21−1.22</td><td rowspan="1" colspan="1">0.68−0.72</td><td rowspan="1" colspan="1">0.71−0.72</td></tr><tr><td rowspan="1" colspan="1">BV</td><td rowspan="1" colspan="1">1.70−1.72</td><td rowspan="1" colspan="1">3.00−3.04</td><td rowspan="1" colspan="1">2.52−2.64</td></tr><tr><td rowspan="1" colspan="1">SV</td><td rowspan="1" colspan="1">1.54−1.55</td><td rowspan="1" colspan="1">2.93−3.05</td><td rowspan="1" colspan="1">2.83−2.90</td></tr><tr><td rowspan="1" colspan="1">BR</td><td rowspan="1" colspan="1">2.21−2.50</td><td rowspan="1" colspan="1">3.40−3.75</td><td rowspan="1" colspan="1">2.67−4.75</td></tr></tbody></table></table-wrap><fig id="F2" position="float" orientation="portrait"><label>Figures 2–5.</label><caption><p><italic><tp:taxon-name>Microtendipes zhejiangensis</tp:taxon-name></italic> sp.n., male. <bold>2</bold> wing <bold>3</bold> two rows of directed setae in front femur <bold>4</bold> hypopygium (dorsal view) <bold>5</bold> hypopygium (ventral view).</p></caption><graphic xmlns:xlink="http://www.w3.org/1999/xlink" xlink:href="ZooKeys-212-081-g002.jpg" position="float" orientation="portrait" xlink:type="simple"/></fig></tp:treatment-sec></tp:taxon-treatment>
